# Supplementary material for: The Adhesion and Spoilage of Shewanella putrefaciens in Tilapia
Source: Foods. 2022 Jun 27;11(13):1913. doi: 10.3390/foods11131913 (PMC9266031; doi:10.3390/foods11131913)
Supplement: Supplementary file 1 [file foods-11-01913-s001.zip]

Archive with 1 entries (1 files):
- foods-1750663-supplementary.pdf
